# Supplementary material for: Are new national malaria strategic plans informed by the previous ones? A comprehensive assessment of sub-Saharan African countries from 2001 to present
Source: Malar J. 2019 Jul 29;18:253. doi: 10.1186/s12936-019-2898-4 (PMC6664540; doi:10.1186/s12936-019-2898-4)
Supplement: Supplementary file 1 — Additional file 1. Extracted country challenges and solutions. [file 12936_2019_2898_MOESM1_ESM.xlsx]

## Sheet: Challenges & Solutions
Country	ITN ownership and use among CU5		Prevention in pregnancy (ITN use among PW and IPTp)		Case management (Diagnosis and treatment)		SBCC		Surveillance, monitoring, and evaluation
	Challenge	Solution	Challenge	Solution	Challenge	Solution	Challenge	Solution	Challenge	Solution
Angola 2016-2020	▪ Lack of storage for nets ▪ Stockouts of ITNs ▪ Poor awareness of use of ITNs ▪ Lack of entomological surveillance	▪ Continuous distribution for universal coverage ▪ Routine distribution of ITNs ▪ Advocacy for correct use ▪ Efficacy studies	▪ Lack of awareness among the population ▪ Outdated policies ▪ Poor information systems ▪ Non-adherence by private facilities	▪ Publish and disseminate updated IPTp materials ▪ In-service training for staff ▪ Advocacy for expansion of ANC services ▪ Advocacy for more funding ▪ Increase SBCC activities to raise awareness ▪ Strengthen collaboration with private partners	▪ Shortage of labs in the country ▪ Shortage of lab equipment ▪ Lack of trust in test results ▪ Lack of supervision ▪ Lack of QC for slides ▪ Lack of dissemination of national guidelines ▪ Outdated curriculum ▪ Insufficient number of trained staff ▪ Stockouts of medicines and low quality of medicines	▪ Mass distribution of laboratory manuals ▪ Ensure timely delivery of RDT at all levels ▪ Ensure uninterrupted supply of lab supplies ▪ Improve quality control for lab diagnosis and adherence to national guidelines through supervision ▪ Support for updating curriculum ▪ Add more labs ▪ Ensure suppliers provide high quality medicines ▪ Implement a pharmacovigilance system and QC system	▪ Outdated guidelines ▪ Low production materials ▪ Low coordination among partners in activities ▪ Low funding	▪ Intensify education ▪ Strengthen advocacy and coordination ▪ Reinforce budget ▪ Update guidelines
Benin 2017-2021	▪ Coordination of all ministries involved needs improvement ▪ Stockouts of LLINS ▪ Insufficient funds for IRS and LSM	▪ Mass distribution of LLINs ▪ Continuous distribution of LLINs through ANC and schools ▪ Collaboration with the private sector ▪ Compliance with LLIN distribution guidelines ▪ Coordination of all ministries	▪ Lack of private sector integration ▪ Lack of community awareness of IPTp3 ▪ Insufficient reporting ▪ high cost	▪ Improve SP availability ▪ Improve organization of ANC services ▪ Increase awareness of ANC ▪ Supervision of medicine intake	▪ Insufficient data on distribution and consumption of medicines ▪ Insufficient LMIS and low quality data ▪ Lack of private sector information ▪ Non-conformity of packaging and preservation of medicines ▪ Insufficient human resources ▪ No ID of plasmodial species ▪ cross reactions with antibodies ▪ low integration of private sector ▪ adverse effects ▪ cost of high surveillance ▪ Non-compliance wi…	▪ Adoption of new treatment guidelines ▪ Continuous inputs for supply of materials for diagnosis and treatment ▪ training to strengthen skills ▪ Reinforcement of diagnosis prior to treatment ▪ Improve quality of data management ▪ Strengthen QA through laboratory network ▪ Strengthen private partnership ▪ Strengthen overall capacity through training ▪ Strengthen regular payments for effective impl…	▪ Insufficient involvement of the private sector ▪ Insufficient skilled human resources at the operational level ▪ Low integration of SPCs into health activities ▪ Insufficient supervision ▪ Insufficient collaboration between central and operational level	▪ Advocacy with financial partners ▪ Strengthen visibility ▪ Strengthen the quality and effectiveness of communication by parties involved ▪ Strengthen monitoring and supervision of communication	▪ Training gaps with DHIS2 ▪ Lack of trained staff ▪ Lack of computers ▪ Lack of coordination ▪ Lack of quality data and non-compliance ▪ Lack of supervision ▪ Delay in data validation ▪ Delay in publication of newsletters	▪ Make available real time data ▪ Strengthen functional surveillance system ▪ Establish regular supervision ▪ Effective involvement of NMCP in implementation of DHIS2 ▪ Documentation of successful experiences
Burkina Faso 2016-2020	▪ Insufficient monitoring of LLIN use in households ▪ Stockouts of LLINs ▪ Insecticide resistance ▪ Lack of entomological surveillance	▪ Maintaining universal coverage in LLINs ▪ reintroduction of IDP and ALL in some areas ▪ Monitoring and management of resistance to insecticides	▪ Stockouts of SP	▪ Securing supplies for malaria control	▪ Stockouts of RDTs ▪ Insufficient management of malaria in private health centres	▪ The scaling up of RDTs at the community level ▪ Strengthening the application of the guidelines at the public and private sector level Securing the supply of inputs for malaria control ▪ Strengthening the system for monitoring the management of malaria control inputs including quality control and pharmacovigilance at all levels ▪Capacity building of the actors of the supply chain of the inputs …		▪ Advocacy for more resources and to raise awareness	▪ Insufficient data quality	▪ The revision of the program indicators ▪ taking account of entomological indicators ▪ Strengthening the quality of data ▪ The capitalization of interventions in monitoring and evaluation
Cameroon 2014-2018	▪ Increasing insecticide resistance ▪ Inadequate storage conditions ▪ Insufficient funding ▪ Lack of quality and quantity of ITNs	▪ Mobilize resources for a LLIN mass distribution campaign planned for 2014 ▪ Ensure routine distribution of LLINs for NPCs and vaccinations ▪ Consider the application of larval control measures (LAL) and in-house spraying (IRS) ▪ Mobilize the necessary resources for the implementation of the IRS, especially in regions with potential epidemic ▪ Normally destroy packaging bags for LLINs and expire…	▪ Stockouts of SP ▪ Low staff capacity ▪ Insufficient number of staff ▪ Inefficient management of staff	▪ Strengthen the system of provisioning of SPFOSA to prevent artificial rupture of SP in FOSA ▪ Make SP available to all ANC clinics ▪ Strengthen free IPT nationwide by prohibiting the sale of SP in health facilities ▪ Develop mechanisms for adhering private hospital facilities to the IPT malaria prevention strategy	▪ Low access to care ▪ high cost of treatment/care ▪ Low adherence to treatment guidelines ▪ Persistence of prescription and dispensing of monotherapies ▪ Weak collaboration between the private and public and between the medical sector and traditional social health providers ▪ Stockouts ▪ Lack of quality control ▪ Outdated policies and guidelines ▪ Poor LMIS system	▪ Sensitize health care providers to the effective implementation of the guidelines for the management of uncomplicated malaria (systematic biological diagnosis, prescription of the ASAQ, application of free ) and severe malaria ▪ Strengthen the involvement of the private sector in the implementation of the malaria treatment policy (supply, supervision, quality control ) ▪ Strengthen the capacity…	No specific challenges mentioned	▪ Fix the communication for development (C4D) budget of the NMCP to international standards ▪ Train a sufficient number of health staff and CHWs to better cover communities and empower them mobilize in the fight against malaria ▪ Institute the organization of activities of the JMLP up to the decentralized level (district and community) ▪ Adapt communication channels to context and targets ▪ Monit…	▪ Weakness in national system for collecting data from SNIS ▪ Weakness in the analysis and use of data ▪ Lack of data quality control ▪ Absence of integrated tools ▪ Low standards for the collection and transmission of data at all levels ▪ Absence of past information at all levels ▪ Lack of functional sentinel surveillance sites ▪ Lack of LMIS data	▪ Strengthen the capacities of the FOSA and the Reference hospitals on the collection, the analysis, the continuous interpretation data and monitoring trends in malaria morbidity and mortality through tables, graphs, diagram and their dissemination ▪ Make epidemiological surveillance sites functional ▪ Organize quarterly quality control and validation meetings for malaria data at all levels ▪ Str…
Côte d’Ivoire 2016-2020	▪ Insufficient mobilization of private sector resources ▪ Insufficient funding retention policy ▪ Delay of transmission of the evidence of expenditure ▪ Poor implementation of MPR recommendations	▪ Acquire the recommended LLINs in sufficient quantity and implement a supply and distribution plan in the service offering sites and distribution points ▪ Strengthen the storage capacity of health districts ▪ Equip health districts with rolling stock to optimize supply of sanitary inputs ▪ Build the capacity of actors in LLIN stock management ▪ Update, replicate and distribute communication tool…	▪ Late ANCs attendance ▪ SP stockouts at delivery sites ▪ Inefficiencies in the referral mechanism ▪ Lack of implementation of the DOT strategy by stakeholders ▪ Weak involvement of the private health sector	▪ Improve the effective utilization rate of malaria prevention measures by the population ▪ Acquire SP and inputs (cups / water) in sufficient quantity to cover all needs ▪ Strengthen the supply chain to ensure the availability and accessibility of SP in public, private and community health facilities ▪ Promote the DOT strategy for the provision of SP at public and private health facilities as we…	▪ A weakness of the system of insurance and quality of the laboratories of the CHR, HG ▪ Timeliness of microscopy results	▪ Ensure the continued availability of antimalarials and other malaria control inputs at the delivery sites ▪ Monitor the use of antimalarial drugs and malaria control inputs at the operational level ▪ Scaling up integrated case management at the community level (iCCM) ▪ Ensure good adherence of public, private and community providers in the implementation of the guidelines for the care and preve…			▪ Insufficient hardware for archiving data ▪ Insufficient data analysis in both the CWSFs and reference hospitals ▪ An insufficiency in the archiving of reports / data	▪ Strengthen the monitoring and evaluation mechanism at all levels in the public and private health sectors
DRC 2016-2020	▪ Absence of a resistance management plan insecticide vectors ▪ Lack of sustainability in routine distribution of LLINs ▪ Low capacity in entomology and vector control ▪ Failed to achieve universal coverage of LLIN ▪ Insufficient funding ▪ Dependence on partner support for routine LLIN distribution ▪ Lack of validated guidelines for PNLP-level insufficient data on vector distribution ▪ Lack of mu…	▪ Develop a management plan for vector resistance to insecticides ▪ Advocate with the authorities for routine distribution and intensification and expansion of prevention interventions by more actively involving other ministries such as the Environment, Education, etc ▪ Strengthen the capacity of agents in entomology and vector control ▪ Mass distribution every 2 years ▪ Management of insecticide…	▪ Stockouts ▪ Late ANC attendance ▪ Low adherence to treatment guidelines and services	▪ IPTp distributed for free and under supervision ▪ Free distribution of LLINs ▪ Advocacy to mobilize resources ▪ Collaboration across ministries for defined roles	▪ Low enforcement of national treatment guidelines ▪ Stockouts of antimalarials ▪ Low access to care ▪ Low multisectoral collaboration ▪ Humanitarian NGOs weakly aligned with health policies of the country ▪ Lack of formative supervision of health care providers	▪ Intensify the management of malaria in the public and private sectors through: dissemination of standards, availability of inputs and strengthening of the technical platform ▪ Strengthen SNAME through capacity building on input management, functionality of LMIS and middle and central level consultation frameworks ▪ Strengthen synergy within the health system between the public sector, the priva…	▪ Absence of an advocacy plan ▪ Need for studies to assess impact of SBCC messages ▪ Insufficient funds ▪ Monitoring and evaluation of SBCC activities ▪ Coordination of activities across partners ▪ Dissemination of the communication plan to all stakeholders	▪ Advocate for more funding ▪ Mobilize resources and reinforce communication ▪ Develop good advocacy plan	▪ Quality of data ▪ Delay in data transmission ▪ Poor management of data collection tools ▪ Poor operationalization of sentinel sites ▪ Need for improved data collection at the community level ▪ Need for evaluation studies of the therapeutic efficacy of antimalarials and studies of vector sensitivity studies to insecticides ▪ Insufficient funding for operational research	▪ Regularly update data on malaria stratification, including active search for P vivax and the level of resistance of vectors and parasites ▪ Accelerate the modernization of the SNIS and develop a national system for real-time monitoring
Ethiopia 2017-2020*	▪ Low utilization of LLINs ▪ Insufficient funding	▪ Community ownership and involvement to improve use of LLINs ▪ Resource mobilization and advocacy for more funding ▪ Ensure and sustain universal coverage ▪ Improve care for and utilization of LLINs ▪ Build capacity for IRS planning, implementation and monitoring ▪ Monitor susceptibility of insecticides and distribution and behaviour of Anopheles vectors ▪ Monitor longevity of the LLINs in the f…	None mentioned		▪ Low treatment seeking behaviour	▪ Ensure and sustain universal diagnosis ▪ Ensure and maintain prompt treatment of all malaria cases as per the national guidelines ▪ Establish quality assessment system for malaria diagnosis ▪ Monitor efficacy of anti-malaria drugs	None mentioned		None mentioned	▪ Improve overall surveillance, and M&E, including HMIS activities ▪ Build data management capacity at all levels of the health system ▪ Generate evidence for choosing appropriate interventions ▪ Improve capacity of malaria control programme at all levels ▪ Strengthening programme specific supportive supervision and overall performance reviews
Ghana 2014-2020	▪ Insecticide resistance ▪ Insufficient funding ▪ Need to sustain universal LLIN coverage after mass campaigns ▪ Need for stratification of malaria endemicity up to district level through monitoring of parasite prevalence and malaria transmission ▪ Need for multisectoral collaboration	▪ Continuous distribution through ANC, schools ▪ Establish sentinel sites for insecticide resistance	▪ Stock-out of SP ▪ No drinkable water at facilities ▪ Poor documentation at facilities ▪ Issues with SP and folic acid co-administration ▪ Need to strengthen estimation of G6PD deficiency to reduce risk of sulphonamide adverse reaction under IPTp▪	▪ Strengthen capacity through training	▪ Stock-out of RDT ▪ Presumptive treatment ▪ Stock-out of RDT at community level ▪ Lack of supportive supervision ▪ Low capacity ▪ Need to streamline policies for better functionality of the iCCM strategy ▪ Need to improve collaboration with NHIA to inform pricing and enable reimbursement for case management at community level	▪ Improve QA/QC of testing ▪ Deploy more testing at the community level ▪ To improve quality of care, on the job training for health workers and supportive supervision ▪ Improved stock management		▪ Sustain BCC at all levels ▪ Strengthen social mobilization ▪ advocate adherence to test treat track initiative	▪ Inadequate use of data, weak LMIS (inventory management) ▪ Need to collaborate with FDA to improve on system for AD reporting	▪ Enhance routine surveillance ▪ Coordinated monitoring of progress ▪ Improve data quality ▪ Disseminate report on surveys
Guinea 2013-2017	▪ Insufficient funding ▪ Lack of a detailed vector control strategy ▪ Absence of a coordination mechanism, framework for consultation and reporting of vector control activities ▪ Absence of medical entomology laboratory, insectarium and equipment for vector control ▪ Lack of monitoring of the effectiveness of the insecticides used ▪ Lack of monitoring of LLINs (quality control) ▪ Lack of recent u…	▪ Implementing effective resource mobilization strategies for malaria among the state, development partners and the private sector ▪ Establishing a functional partnership involving stakeholders and different stakeholders in the fight against malaria, including civil society, the private sector and grassroots communities ▪ Strengthening the technical and managerial capacities of NMCP staff in the …	▪ Low rate of IPTp use by pregnant women ▪ Insufficient qualified staff (midwives) at rural health centres and posts ▪ Insufficient implementation of national IPT guidelines at the private, community, faith and community sector level ▪ Stockouts of LLINs for routine distribution during ANC ▪ No attitudes and practices surveys on TPI ▪ No operational research on prevention in pregnant women	▪ Protection of pregnant women by recommended preventive measures (IPTp, LLINs)	▪ Non-compliance with national guidelines for diagnosis and treatment, ▪ access to care ▪ the high cost of dealing with serious cases, ▪ Stockouts ▪ Insufficient human resources ▪ Insufficient supervision of service providers ▪Insufficient integration of case management at the community level ▪ Insufficient equipment, reagents, laboratory equipment, and consumables ▪ Lack of integration with priv…	▪ Universal access to biological diagnosis (microscopy, RDTs) and effective treatment of malaria in health facilities (public and private) and at community level ▪ Establishment of a diagnostic quality assurance system through a high-performance laboratory network ▪ Establishment of an effective system of pharmacovigilance, quality control and monitoring of the efficacy of antimalarials ▪ All sus…	▪ Communication plan not finalized: inappropriate communication objectives, not based on formative research No explanation of risk by target group, no performance indicators in CCC (unidentified risk behaviour) ▪ Non-functional PNLP SBCC Unit (no staff and logistics) ▪ Low technical capacity of national NGOs ▪ Lack of formative research (on the level of perception, knowledge and behaviour on the …	▪ Develop communication plan ▪ Develop and disseminate a quarterly newsletter ▪ Advocacy for funding through national advocacy plan ▪ Mass communication through partners ▪ Local officials will be involved		▪ Performance assessed periodically ▪ Capacity building for ME unit ▪ Advocacy for more funding ▪ Establish an effective surveillance and monitoring / evaluation system at the level of health facilities (public, private) and the community ▪ Strengthening of routine surveillance including the national health information system, sentinel surveillance sites, updating of the entomological and epidemi…
Kenya 2009-2018	▪ Emergence of insecticide resistance that has limited the choice of insecticides for IRS hence no IRS has been conducted since 2013 ▪ Low LLINs utilization ▪ Inadequate domestic funding in vector control with LLINs and insecticides entirely supported by donor-funds ▪ There is no proper disposal mechanism for used LLINs	▪ IRS shall be implemented in line with the IRS business plan and the Insecticide Resistance Management plan ▪ Capacity for entomological surveillance and insecticide resistance monitoring shall be built at the County level ▪ Distribution of LLINs through appropriate channels in order to achieve and sustain universal coverage	▪ Low ITNs use in spite of high household ownership ▪ Poor data management and reporting at health facilities ▪ Lack of incentives for CHWs to promote MIP and the Private Sector provide IPTp ▪ Inadequate knowledge by health care workers on provision of IPTp-SP as per National guidelines of IPTp to provide ▪ Late ANC attendance	▪ IPTp shall only be implemented in the malaria endemic zones ▪ Training, retraining and supervision of health staff shall be done by the NMCP, partners and the counties ▪ Appropriate IPTp messages and materials will be disseminated ▪ CHVs and health workers will sensitize pregnant women on early ANC attendance to receive IPTp doses under observation	▪ Inadequate guidance to health workers on the management of patients with fever that have a negative parasitological test result ▪ There is no investment for DHAP the second line treatment ▪ Sustaining availability of QAACTs within the private sector after closure of AMFm	▪ Establish a QA/QC system for diagnosis ▪ Train/retrain workers on case management ▪ Improve supply chain management ▪ Develop private sector case management strategy ▪ Ensure diagnosis before treatment ▪ ensure commodity security and to integrate Home Management of malaria into community case management	▪ In spite of 95% population knowledge of malaria, there is low utilization of malaria interventions ▪ Inadequate inter-personal and interactive communication approaches that are able to identify barriers and innovative approaches to increasing utilization of malaria interventions ▪ Inadequate coordination and resource mobilization for SBCC activities at County level ▪ Limited translation of ACSM…	▪ Capacity for BCC implementation shall be built at County, sub-county and community levels ▪ Communication strategy reviewed and updated ▪ Collaboration to effectively coordinate activities	▪ Low quality routine data from HIS and IDSR coupled with paucity of inpatient and laboratory data ▪ Inadequate capacity for data demand and use at all levels ▪ Inability to roll out the malaria database (MIAS) to the sub-National level ▪ Irregular malaria data audit meetings to assess progress at those levels	▪ Capacity shall be built at County level ▪ quarterly M&E TWG shall be expanded to include other partners ▪ The data management system shall be strengthened and be a repository for critical malaria data ▪ Relevant household and health facility surveys will be conducted and data utilized for policy formulation and decision making ▪ Strengthen school based malaria sentinel surveillance Same solutio…
Liberia 2016-2020	▪ Low LLIN utilization in the community ▪ Stock-out of LLINs at health facility level ▪ Declining donor support for IRS ▪ Lack of well-established reference entomological laboratory for effective malaria vector monitoring and surveillance	▪ Plan to institutionalize entomological and insecticide resistance monitoring/insectary ▪ Promote prevention, prompt and effective health seeking behaviour amongst the population	▪ Stock-out of SP in health facilities lead to a drop in IPTp2 coverage ▪ Net utilization among pregnant women is below the global target of 80% ▪ IPT2 coverage is low due to multifactorial causes ▪ There is poor recording and reporting of IPT and LLINs at health facilities ▪ The latest revised MIP guideline has not been rolled out	▪ Sustain MIP at all ANC facilities ▪ Review, revise and validate Malaria in Pregnancy Guidelines Print and disseminate revised MIP documents ▪Conduct training for Certified Midwives on the revised MIP Guidelines ▪ Conduct Pre Service Training at Health Training Institutions ▪ Organize quarterly MIP Technical Working Group meeting	▪ Low overall access to health services ▪ Poor health-seeking behaviour of caregivers or parents ▪ Low patient adherence to treatment and self-medication ▪ Poor adherence to treating only malaria positive patients by a significant minority of clinicians ▪ Stock out of medicines and diagnostic supplies at health facilities ▪ Treatment of fever cases with antimalarial without laboratory confirmatio…	Most solutions regarding case management revolve around scaling up: ▪ QA/QC for malaria diagnostics ▪ management of uncomplicated and severe cases of malaria in public and private sectors ▪ iCCM ▪ QA/QC for malaria commodities and service ▪ MIP at ANC facilities	▪ The 2005 IEC/BCC strategy and guidelines have not been revised to include new and revised interventions and strategies ▪ The 2005 IEC/BCC strategy and guidelines have not been revised to include innovative emphasis behavioural change tactics ▪ Low use of the distributed LLINs some communities still use LLINs for sapo (bathing sponge), fishing nets, fence for chicks, among other misuses ▪ High s…	▪ Recruit a BCC consultant to revise and disseminate the BCC strategy Workshops will be held to revise and review ▪ BCC unit will utilize multi-channel approach to build synergy among interventions and strengthen overall campaign (quarterly FGDs, community outreach through theatre groups, advertisements)	▪ Data quality is still poor ▪ It is still difficult to clearly establish deaths due to malaria ▪ Malaria Indicator Survey (MIS) does not capture County specific indicators ▪ The documented increase in knowledge on malaria transmission and prevention and net ownership has not been translated into commensurate outcomes ▪ Sentinel sites were shut down due to funding	▪ Improve data monitoring and management at all levels (conduct annual data reviews, revise M&E plan ▪ Prioritize and strengthen local research agenda ▪ Plans to create additional sentinel sites to monitor program performance ▪ Strengthen current quarterly monitoring
Madagascar 2018-2022	▪ Low coverage of ITNs ▪ Lack of funding for IRS ▪ Donor dependency ▪ Isolation of targeted areas and logistical burden of implementation ▪ Low utilization rate ▪ logistics routing ▪ unreliability of the enumeration data ▪ the work overload staff at peripheral level ▪ lack of supervision and monitoring at all levels ▪ stages of distribution 1▪ the data reporting system 1▪ dependence on external f…	▪ Focused IRS will be carried out at the level of the 19 districts of Hautes Central lands with a triennial rotation of insecticides ▪ Integration across the ministry ▪ Continuous capacity building ▪ Advocate for more funding within the government ▪ Multi-sectoral collaboration ▪ Advocacy across all sectors ▪ Logistics ▪ Supervision to measure impact ▪ Develop integrated vector management plan	▪ Low utilization rate of ITNs ▪ Low coverage of IPTp and increase in number of pregnant women	▪ Upgrading providers with the training of a second TPI provider at the level of each organization offering this service, ▪ The permanent availability of inputs through the involvement of the private sector in the improvement of transport on the last kilometres, ▪ Strengthening the monitoring / evaluation system of input consumption and availability, ▪ The gradual implementation of Community TPI,…	▪ Low rate of microscopy examination ▪ Stockouts due to delivery of products ▪ Community care doesn't account for children over 5 ▪ Limited drug efficacy ▪ Poor data transfer ▪ Poor application of care guidelines ▪ Delay in care seeking ▪ Private sector supply chain qRDTs and ACTs are at a subsidized price	▪ Improved supply chain management system ▪ Acquisition of inputs at national level ▪ Planning and regularity of the routing and delivery of inputs ▪ Increase/monitor storage ▪ Better supervision ▪ Mandatory diagnosis prior to treatment ▪ Hospital RMAs will be updated to improve mapping of plasmodial species and data reporting will be strengthened ▪ microscopic diagnostic kit hospital supply syst…	▪ Harmonization of SBCC supports ▪ the strengthening of the monitoring of Community Agents, ▪ the low level of education of CAs, ▪ the regular monitoring of the implementation of SBCC activities, ▪ the involvement of traditional health practitioners and matrons on the search for care of populations ▪ poor access of the population to the mass media (low radio and TV ownership) is still an obstacle…	▪ World malaria day to raise awareness ▪ Focus on high transmission areas ▪ Consistent messages across ▪ Improve stakeholder coordination	▪ The low rate of reporting and promptness of data including community data, ▪ The delay in decision-making at all levels in the face of recrudescence situations, ▪ The unavailability of procedures for archiving supervision reports and investigations, ▪ Delayed release of funds and cumbersome administrative procedures	▪ Strengthen DHIS2 and surveillance, and community monitoring systems ▪ Improve QC of data ▪ Strengthen investigation of cases in low transmission settings ▪ Involvement of private sector ▪ Setup more Centres of Excellence ▪ Harmonize implementation across MoH
Malawi 2017-2022	▪ Lack of funding for IRS ▪ Low LLIN utilization due to inadequate coverage ▪ Misuse of LLINs for fishing and fencing the vegetable gardens ▪ LSM was not implemented due to resource constraints	▪ MOH to mobilize resources to implement scale up and sustain the IRS strategy ▪ Build capacity to implement Integrated Vector Management (IVM) strategy and develop and implement national insecticide resistance management plan (IRMP) ▪ Explore additional channels of distributing LLINs to increase and sustain coverage	▪ Low ANC attendance = low access to MIP interventions	▪ Explore the implementation of IPTp at community level through Health Surveillance Assistants (HSA) to improve access ▪ Conduct local leader's advocacy and intensify SBCC to improve ANC attendance	▪ 39% of cases were still being treated presumptively due to non-adherence to treatment guidelines or stock out of mRDTs Only few cases were confirmed via microscopy (most via mRDT)	▪ Need to maintain adequate stock for all antimalarials and supplies all the time and enforce adherence to treatment guidelines in both public and private sectors ▪ Emphasize treatment after confirmed diagnosis and testing of all suspected cases ▪ Capacity building for health workers to refresh with updated knowledge and enforce QA through refresher training ▪ Map out private clinics and involve …	▪ Coordination was inadequate within the malaria programme partnership including with Health Education Services (HES) ▪ Distribution of SBCC materials and engagement with local traditional leaders, political leaders particularly law makers such as parliamentarians were inadequate	▪ strengthen coordination through effective engagement of local and political leaders to empower, sustain knowledge and improve practice ▪ broaden targeted audience for SBCC in-line with the communication strategy	▪ Indicators that tracked Monitoring and Evaluation activities were not in the MSP ▪ Existence of parallel reporting systems posed a challenge in the efficient use of data ▪ Prolonged process of revising data collection tools by other program departments and poor data quality and management at all levels ▪ Limited coordination in the monitoring and evaluation activities of the programme	▪ undertake data quality audits and assessments and build capacity in data management at all level ▪ NMCP should collaborate with MOH planning department and relevant stakeholders to ensure that the interface between HMIS with other complementary systems to allow for interoperability ▪ need for NMCP in collaboration with partners to facilitate development of a website or quarterly bulletin for ro…
Mali 2016-2018	▪ Non-availability of LLINs in private structures ▪ Three regions remain to be covered in campaign LLINs ▪ Insufficient inventory management of LLINs at the operational level ▪ Provide information on the use of LLINs ▪ Fragmentation of the annual campaign ▪ LSM activities were not carried out due to lack of funding ▪ IDP activities limited to two out of 65 districts ▪ Strategy funded by a single …	▪ LLINs will be distributed free of charge to pregnant women and during routine vaccination ▪ LLIN mass distribution campaign ▪ IRS will be conducted annually in 3 new DSs ▪ LSM will be implemented	▪ No supervision of dose taking by some providers ▪ Insufficient inventory management ▪ Low attendance of ANC services	▪ Increase supervision ▪ Provide free LLINs ▪ Newly developed guidelines and advanced strategies	▪ Irregularity in the supply of laboratory consumables ▪ Low acquisition rate of programmed microscopes ▪ Lack of traceability of the contributions of certain NGOs and partners in the supply structures in inputs, equipment ▪ Lack of trained staff in most health facilities and instability ▪ Stock-outs	▪ All cases must be confirmed prior to treatment ▪ Diagnosis will be free of charge for CU5 and women	▪ Delay in implementing the communication plan ▪ Dissemination of the communication plan for the regional level only ▪ Insufficient monitoring of communication plan activities ▪ Low involvement of private structures in promoting prevention strategies, including the acquisition of LLINs and the use of IPT during pregnancy ▪ Insufficient funding for communication plan activities ▪ Lack of coordinat…		▪ Low involvement of private, faith-based and parapublic sector actors in activities malaria control ▪ Irregularity in the functionality of thematic groups ▪ Irregularity in carrying out supervision at all levels ▪ Insufficient logistical and financial resources for the implementation of activities at all levels ▪ Lack of a directory of trained officers at certain regions and districts ▪ Non-avai…	This will include the organization of coordination meetings at different levels of the health pyramid including with civil society and the private sector ▪ Supervisions different levels will strengthen the capacities of providers and especially to correct in time the inadequacies noted (morbidity data validation and management meetings) drugs and other inputs) ▪ A database integrating all malaria…
Mozambique 2017-2022**							▪ Limited funding ▪ Studies not yet conducted to identify main drivers for positive social and behaviour change affecting update of malaria interventions		▪ Limited access to the internet or poor connectivity to DHIS2
Nigeria 2014-2020	▪ Non-attainment of universal coverage, low utilization of LLINs ▪ No proper baseline entomological indices prior to LLINs and IRS implementation ▪ Data on programmatic coverage and population protected were scarce due to inadequate definition of the implementation targets and implementation was based on availability of resources and partner preference rather than epidemiology of disease ▪ Limite…	▪ Lessons learnt in regard to planning for the short rainy season, as well as feasibility of inter-sectorial collaboration and capacity building ▪ Scale up insecticide coverage ▪ Complete roll-out of LLIN distribution replacement campaigns ▪ Scale-up of IRS guided by epidemiological data ▪ Capacity building for IRS ▪ Evaluate use of larviciding and formulate a scale-up ▪ Monitor efficacy and prop…	▪Percentage of women that attend ANC in health facilities varies widely Low uptake of IPTp ▪Pregnant women suspected with malaria were treated with ACTs or quinine but diagnostic test were not used in most cases RDTs were not available in most facilities ▪No guidelines, SOPs, or charts on prevention and treatment of malaria in pregnancy in most public/private facilities ▪Need for innovative deliv…	▪Crucial to promote community-based prenatal care options for women ▪NMEP will collaborate with the reproductive health programme to develop guidance on whether community-based health personnel should offer IPTp or treat pregnant women with uncomplicated malaria ▪Review evidence update and disseminate among health workers in secondary and tertiary facilities ▪Devise and apply innovative means of …	▪Policies, guidelines, and other operational documents are not available across all levels ▪Low proportion of fever cases were tested before treatment with antimalarials ▪Percentage of those treated with "undesirable antimalarial drugs" like Chloroquine and SP are still unacceptably high ▪Under-reporting of severe malaria cases ▪The health and referral systems have continued to adversely affect t…	▪Strengthening health systems ▪Concurrent initiative to motivate volunteers and retain health workers by building a locally-acceptable and sustainable incentive programs into the iCCM strategy ▪Utilize experience from implementation partners (RAcE) ▪Scale-up: parasite-based diagnosis in private sector, implementation of community case management ▪strengthen pharmacovigilance and post marketing su…	▪More than half the states and 774 LGAs and wards still don't have ACSM core groups and have not articulated their individual strategic frameworks and implementation plans ▪Implementation was largely un-strategic and not backed up with operational plan, targeted, and pre-tested communication materials, inadequately conceptualized annual operational plans, limited budges, and inadequate skilled ad…	▪Develop and disseminate IEC/BCC materials to health facilities ▪Resource mobilization ▪Development and integration of ACSM related indicators to national HMIS ▪Capacity development in ACSM for focal persons ▪Identification and engagement of malaria control advocates/ambassadors ▪Conduct in-depth qualitative studies and operational research for ACSM	▪Low completeness and timeliness of routine reporting ▪Lack of human resources for M&E at all levels of reporting continued use of paper based reporting ▪continued existence of vertical reporting systems also contributed to quality of routine reporting ▪fund limitations informed paced roll out and related capacity building for its use	▪Generate evidence to update malaria epidemiological profile ▪Conduct comprehensive epidemiological mapping of malaria ▪reinforce the one-NHMIS model by re-defining and simplifying routine reporting ▪Update federal level plans and guidance for SME and operation research ▪develop national operational research agenda to generate evidence for decision making
Rwanda 2013-2020	▪ Delayed procurement of nets ▪ Poor quality nets ▪ Insecticide resistance ▪ Low access to LLINs ▪ Shift to outdoor biting ▪ Inadequate QA/QC	▪ Develop procurement plan to ensure continuous supply of LLINs and replacement ▪ Insecticide rotation ▪ Mass and routine distribution of nets for access and replacement ▪ Monitor quality of nets and educate on net care ▪ Incorporated resistance management	N/A	N/A	▪ CHWs are overwhelmed decreasing effectiveness ▪ Lack of health insurance and high co-payment for services ▪ Challenges with QA/QC processes for ensuring access to quality-assured malaria commodities have raised doubts and concerns in ensuring timely delivery and distribution	▪ Provide free treatment ▪ Improve supply chain management ▪ Improve QA/QC system ▪ Train more CHWs	▪ Inadequate funding for SBCC activities	▪ Advocate for more funding	▪ No operational research agenda ▪ Private sector reporting not well followed-up on for malaria data reported ▪ Strengthening of epidemic preparedness and response strategy has not been completed	▪ Develop comprehensive research agenda ▪ Improve surveillance systems ▪ Strengthen use of data
Senegal 2016-2020	▪ Few LLINs distributed in 2010 due to lack of funding ▪ Reaching disadvantaged populations ▪ Used a cascade approach for ITNs due to lack of funding resulting in low coverage rates ▪ IRS wasn't fully implemented	▪ Strengthen availability of LLINs: Targeted mass distributions and national mass distribution campaigns every 3 years and routine distribution ▪ Refresh the IRS strategy and implement, which will be carried out by local communities ▪ Intensification of IRS operations through entomological studies , identification of hot spots, etc ▪ Identification / capacity building of target areas for larval c…	▪ Low ANC attendance and low return of visits resulting in a gap between IPTp1 and IPTp2	▪ Availability of inputs and equipment SP and DOT are critical elements in the implementation of the IPT strategy So, it will be important to ensure their availability through advocacy with the authorities and partners at all levels ▪ Implementation of IPT In accordance with the guidelines of the NMCP, the implementation of IPT in pregnant women to be maintained to ensure better protection of thi…		▪ Capacity Building ▪ Acquisition of equipment and consumables for biology molecular ▪ Implementation of the molecular diagnosis of malaria ▪ Laboratory consumables and inputs ▪ Follow-up of the diagnostic implementation by the RDTs and the microscopy ▪ Update and availability of documents and tools help with care ▪ Capacity building of public sector actors and private ▪ Implementation of the car	▪ Use of prevention and care services still falls very short ▪ Lack of evidence-based approach, coordination across all levels, and consistent with all partners and longer in duration	▪ Enlargement and strengthening of advocacy ▪ Social mobilization, citizen participation and commitment of civil society ▪ Development of communication campaigns based on some evidence ▪ Monitoring and evaluation ▪ Documentation ▪ Institutional communication ▪ Strengthening the contribution of other sectors departmental ▪ Broadening the partnership with the private sector ▪ Strengthening IEC and …	▪ Lack of capacity and availability of human resources (personnel) in the M&E unit ▪ At the central level, NMCP doesn't use the results of evaluations very often ▪ Poor sharing of information and irregular update of the website ▪ Insufficient analysis and use of data at the operational level	▪ Increased focus on monitoring / evaluation of ALL ▪ Capacity building in monitoring / evaluation ▪ Strengthening the routine information system ▪ Improving data quality and evaluation periodic indicators ▪ Strengthening the coordination and promotion of operational research ▪ Development of Operational Research Topics of national interest
Sierra Leone 2016-2020	▪ LLIN stockouts ▪ Low utilization of LLINs despite high ownership ▪ No insecticide resistance monitoring and entomological work in presence of large scale use of insecticides for malaria control ▪ Need to update IVM guidelines ▪ Need to strengthen coordination and partner collaboration for vector control and revitalize TWG	▪ Review/update policy and guidelines for integrated vector management ▪ Strengthen the oversight role of the IVM subcommittee on the activities of NGOs, FBOs, and private organizations in malaria vector control ▪ Strengthen routine LLINs distribution system to maintain universal coverage ▪ Establish entomological and insecticide resistance monitoring systems ▪ Strengthen the integration of the N…	▪ The policy and guidelines on IPTp require updating to reflect the 2012 WHO recommendation on number of SP doses ▪ SP stock-outs due to problems with upstream supply chain ▪ The involvement of private health providers as well as public hospitals is limited Also there is inadequate monitoring and supervision of IPTp at community lev	▪ Rollout reviewed and updated MiP policy and guidelines ▪ Ensure continuous availability of MiP drugs at all levels	▪ However, some hospitals (public and private) and privately-run clinics do not comply with the policies and guidelines on management of malaria ▪ inadequate capacity at hospital level for the management of severe malaria ▪ Supervision of health workers and the provision of health services are inadequate ▪ inadequate Pharmacovigilance for antimalarials ▪ high attrition of CHWs who are essentially…	▪ Strengthen QA/QC system including field supervision and linkage with an External Quality Assurance programme ▪ Strengthen the LMIS for effective monitoring of service and quantification of commodities ▪ Strengthen the compliance of all stakeholders to national policies and guidelines ▪ Build human resource capacity and infrastructure for QA/QC system for malaria diagnosis and treatment ▪ Ensure…	▪ Inadequate number of trained personnel	▪ Strengthen coordination and engagement of potential partners ▪ Ensure quality of delivery of interventions and periodic evaluation including barrier analysis ▪ Scale-up capacity building at all levels for behaviour change communication	▪ Other players in malaria control continue to report vertically, by-passing the government system ▪ Supervision, monitoring and evaluation of activities are uncoordinated and irregular mainly at district level ▪ DHMTs lack backup systems for data and analysis is not usually done for local use ▪ There is frequent breakdown of the DHIS2 at district level ▪ There is also poor data collection and do…	▪ Update the malaria stratification in Sierra Leone ▪ Strengthen use GIS for routine mapping of morbidity, mortality and intervention coverage for decision making ▪ MoH should strengthen the logistics support to supervision of hospitals and the supervision of PHUs by DHMTs ▪ MoH should ensure regular maintenance and upgrading of the DHIS system ▪ Strengthen the staffing capacity for health inform…
Tanzania 2014-2020	▪ The current ‘Keep-Up’ strategy through the voucher scheme reaches only a proportion of vulnerable groups ▪ Insecticide resistance ▪ No maps on the distribution of malaria vectors to guide targeted application of interventions ▪ Lack of annual implementation plan for malaria vector control activities and no operational/functional malaria vector subcommittee to advice the programme on issues of v…	▪ Ensure universal access of the population to LLINs in all transmission settings and control stages ▪ Consolidate and expand IRS in epidemiologically and operationally suitable areas ▪ Implement larviciding to complement core interventions (LLINs and IRS) in targeted communities ▪ Promote environmental management amongst targeted communities ▪ Continuously assess the evidence-base on IVC innovat…	▪ Late ANC attendance ▪ Low numbers of trained service providers ▪ Frequent stock outs of SP at facility level ▪ Poor quality of ANC services delivered	▪ Increase the number of women accessing IPTp2 through improved supply chain management of SP ▪ IPTp administration at each scheduled ANC visit ▪ Improved capacity of healthcare providers through training and supervision ▪ Improved frequency of ANC attendance	▪ Stockouts ▪ Weak reporting of malaria cases ▪ Weak pharmacovigilance ▪ Lack of malaria treatment guidelines ▪ Delayed treatment seeking behaviour and lack of appropriate messages on case management at community level ▪ Inadequate number of trained staff for laboratory diagnosis and commodities ▪ Presence of monotherapies in drug outlets	▪ Provide universal access to quality malaria diagnosis to guide appropriate treatment ▪ Provide universal access to quality malaria treatment ▪ Reduce vulnerability to malaria infection among defined risk groups ▪ Provide appropriate logistics arrangements for quality malaria case management commodities procurement and supply chain ▪ Reduce risk of severe morbidity and mortality due to malaria i…	▪ Inadequate funding ▪ Inadequate resources to follow-up on partners that implement SBCC activities ▪ Inadequate follow up mechanism for reporting systems for implementers including Regional and District Malaria IMCI Focal Persons ▪ The communication strategy has not been translated into guidelines ▪ Short supply of SBCC materials ▪ Mass media channel for communication is not accessible to all co…	▪ Reinforce and update knowledge amongst community members and promote desired behaviours ▪ Increase knowledge amongst vulnerable groups about their specific malaria risk and the prevention and treatment options available to them ▪ Influence social norms about healthy behaviours around malaria prevention and care and encourage community-based action ▪ Create strong BCC partnership amongst public …	▪ Limited human resources (number and capacity) ▪ Inadequate guidance to SM&E unit ▪ Poor quality of national malaria database ▪ Poor integration with partners' databases ▪ Outdated operational research framework ▪ Outdated malaria stratification maps	▪ Improve reporting of routine malaria monitoring data through HMIS and IDSR ▪ Strengthen and expand the scope of the M&E malaria indicators collected periodically, including intervention coverage, quality of service provision, parasite prevalence, vector susceptibility and dynamics, therapeutic efficacy of medicines, and availability of quality assured commodities ▪ Establish and maintain a comp…
Uganda 2014-2020	▪ Limited capacity at the National Drug Authority (NDA) and the Uganda National Bureau of Standards (UNBS) to monitor the quality of public health insecticides and LLINs in the open market ▪ Weak social mobilization to promote use of LLINs ▪ Increasing insecticide resistance ▪ Limited involvement of other ministries and partners in IVM activities ▪ limited capacity at lower levels (district) to i…	▪ Maintain a comprehensive approach for implementing vector interventions using the IVM approach ▪ Strengthen advocacy, social mobilization and behaviour change communication to improve the uptake of IVM interventions ▪ The NMCP should institute insecticide resistance risk monitoring and management as recommended by WHO ▪ Pro-actively engage the private sector to support IVM through their corpora…	▪ Inadequate supportive supervision for MIP, weak coordination among the NMCP, RHD and partners and inadequate funding ▪ Lack of coordination between MiP implementing partners with no action plans and there is inadequate information sharing on MIP activities ▪ National IPTp guidelines are not yet adapted to current WHO guidelines on IPTp	▪ Develop effective partnership and coordination among MiP/malaria stakeholders, ▪ Ensure that SP is one of the essential supplies to health facilities by the NMS, ▪ Strengthen coordination between the NMCP and HIV/AIDS to ensure that data on cotrimoxazole given to pregnant women are captured under IPTp, ▪ Integrate IPTp in other ongoing community outreach programs to avoid missed opportunities s…	▪ Low coverage of iCCM and no strategy for scale-up ▪ Limited engagement of the private sector for malaria case management activities ▪ Low coverage of QA and EQA ▪ Malaria cases still being treated despite negative test results ▪ Commodity distribution systems remain weak to deliver timely and according to demand ▪ Irregular follow up and support supervision Even when supervision is conducted, t…	▪ Roll out iCCM to all villages across the country in a phased manner, ▪ Ensure consistent and sustainable supply and access to all malaria commodities at all levels including the community, ▪ Rapidly scale-up the Test, Treat and Track (T▪ initiative to ensure early detection, prompt treatment with effective drugs and ensure that a good surveillance and reporting system is available for accurate …	▪ Delayed completion, endorsement and use of the communication strategy is affecting the coordinated approach and implementation ▪ BCC Technical Working Group/Task Force has also been inactive ▪ Implementing partners involved in BCC have sometimes developed materials and messages with limited participation and endorsement by the NMCP ▪ There is also inappropriate selection of channels of communic…	▪ The SBCC focal person positions in the NMCP should be filled urgently with adequate numbers and appropriate skills, ▪ Revise and update the communication strategy and disseminate it to partners for proper coordination of stakeholders, ▪ SBCC should be prioritized across the program and provided appropriate funding, human and other resources, ▪ Revitalize the SBCC technical task force to plan an…	▪ poor coordination within the unit and among partners ▪ inconsistencies in health facility reporting, late reporting, inaccurate reports, and poor quality data ▪ limited utilization of data, quarterly bulletins are not widely disseminated and utilized and there is lack of a unified database for all malaria interventions: ▪ lack of data from the private sector and the community level poor quality…	▪ The program manager in liaison with the M&E unit should clarify the roles and responsibilities of each officer The latter will enhance better coordination of M&E activities within the program ▪ The M&E unit needs to develop a central repository for storage of all activity reports, research studies from internal and implementing partners ▪ Publications of the malaria quarterly bulletins and any …
Zambia 2017-2021***
*Implementation challenges still in draft form
** Few challenges indicated in NMSP, unable to locate 2016 MPR
***No specific challenges were indicated and no available MPR
